# Supplementary material for: Assessment and Classification of Volatile Profiles in Melon Breeding Lines Using Headspace Solid-Phase Microextraction Coupled with Gas Chromatography-Mass Spectrometry
Source: Plants (Basel). 2021 Oct 13;10(10):2166. doi: 10.3390/plants10102166 (PMC8540282; doi:10.3390/plants10102166)
Supplement: Supplementary file 1 [file plants-10-02166-s001.zip]

Archive with 1 entries (1 files):
- plants-1374827-supplementary.xlsx
