# Supplementary material for: Assessment and Classification of Volatile Profiles in Melon Breeding Lines Using Headspace Solid-Phase Microextraction Coupled with Gas Chromatography-Mass Spectrometry
Source: Plants (Basel). 2021 Oct 13;10(10):2166. doi: 10.3390/plants10102166 (PMC8540282; doi:10.3390/plants10102166)
Supplement: Supplementary file 1 [file plants-10-02166-s001.zip › plants-1374827-supplementary.xlsx]

## Sheet: Table S1
Table. S1 Number of volatiles present and total content of volatiles present in each BL
BL	Number of volatiles present	Total content (ug/kg FW)
BL-1	59	7409.95
BL-4	50	9541.65
BL-6	68	6739.15
BL-7	54	7527.65
BL-8	55	6200.28
BL-9	56	10060.5
BL-11	74	7375.29
BL-12	59	10202.4
BL-14	45	5373.94
BL-15	55	6999.07
BL-17	53	7947.53
BL-18	67	8746.37
BL-19	47	7589.04
BL-20	77	9803.65
BL-21	53	6834.1
BL-22	42	3947.13
BL-24	58	5895.44
BL-25	59	5856.13
BL-26	64	13485.5
BL-28	66	8468.17
BL-30	69	13973.1
BL-33	54	6029.64
BL-34	62	12023.6
BL-35	69	9325.58
BL-36	50	7276.82
BL-40	61	7027.65
BL-43	53	6946.82
BL-100(10)	47	5521.33

## Sheet: Table S2
Table. S2 No of BLs present in each volatile compound
Code	Name of the compound	No. of BLs
1	D-limonene	24
2	Eucalyptol	16
3	2-Methyl-1-butanol	26
4	(E)-2-Hexenal	5
5	2-Pentylfuran	3
6	Ethyl hexanoate	11
7	Trans-α-Ocimene	1
8	1-Pentanol	1
9	Hexyl acetate	6
10	Octanal	25
11	3-Hydroxybutan-2-one	2
12	2,6-Dimethyl-5-heptenal	8
13	(Z)-2-Heptenal	6
14	(4E)-4-Hexenyl acetate	3
15	2-Ethyl-2-hexenal	13
16	6-Methyl-5-hepten-2-one	27
17	1-Hexanol	9
18	Dimethyl trisulfide	26
19	(Z)-3-Hexen-1-ol	12
20	Nonanal	25
21	(2E,4E)-Hexadienal	2
22	(E)-2-Octenal	28
23	(E)-4-Nonenal	1
24	Ethyl caprylate	18
25	3,7-Dimethyloctan-3-ol	5
26	Ethyl (methylthio)acetate	10
27	(E)-6-Nonenal	25
28	1-Octen-3-ol	26
29	Acetic acid	5
30	Citronellal	26
31	Ethyl 2,4-hexadienoate	3
32	(E,E)-2,4-Heptadienal	26
33	Methyl nonanoate	1
34	Decanal	28
35	Benzaldehyde	28
36	(E)-2-Nonenal	28
37	Ethyl nonanoate	2
38	2,3-Butanediol	1
39	Linalool	8
40	1-Octanol	8
41	3,5-Octadien-2-one	6
42	Ethyl-3(methylthio)propionate	9
43	(E,Z)-2,6-Nonadienal	28
44	3-Octen-1-ol	22
45	Hexadecane	6
46	Terpinen-4-ol	1
47	Isopulegol	2
48	β-Cyclocitral	28
49	Octyl-2-methylbutanoate	4
50	3-(Methylthio)propyl acetate	4
51	Phenylacetaldehyde	28
52	Ethyl decanoate	2
53	4-Methyl-5-decanol	12
54	Isopinocarveol	2
55	β-Cedrene	1
56	Ethyl benzoate	7
57	1-Nonanol	3
58	cis-Verbenol	9
59	(Z)-3-Nonenol	28
60	α-Terpineol	28
61	Dodecanal	28
62	3-(Methylthio)propanol	1
63	Citral	26
64	1,4-Dimethoxybenzene	1
65	α-Farnesene	6
66	δ-Cadinene	4
67	(E,Z)-3,6-nonadien-1-ol	25
68	1-Decanol	11
69	3-Phenylpropanal	11
70	Methoxy-phenyl-oxime	28
71	Ethyl phenylacetate	3
72	3-Decen-1-ol	24
73	1-Phenyl-1,2-propanedione	6
74	(E,E)-2,4-Decadienal	3
75	Carveol	28
76	Ethyl dodecanoate	1
77	α-Isomethyl-ionone	5
78	α-Ionone	21
79	Hexanoic acid	2
80	Neryl acetone	10
81	Geranylacetone	18
82	Benzyl Alcohol	28
83	α-Calacorene	28
84	2-Phenylethanol	24
85	Tetradecanal	28
86	Benzeneacetonitrile	2
87	2-Phenyl-2-butenal	21
88	β-Ionone	28
89	Benzothiazole	28
90	β-Ionol	25
91	3-Phenyl-2-butenal	8
92	1-Dodecanol	27
93	β-Ionone epoxide	28
94	α-Methylcinnamaldehyde	1
95	γ-Nonalactone	1
96	Cinnamaldehyde	27
97	3-Phenylpropanol	28
98	Octanoic acid	14
99	Globulol	14
100	Elemol	28
101	Cedrenol	4
102	γ-Decalactone	14
103	Eugenol	2
104	T-Cadinol	5
105	Nonanoic acid	19
106	1-Tetradecanol	13
107	δ-Cadinol	28
108	Methyl hexadecanoate	10
109	α-Cadinol	24
110	Methyl 9-Hexadecanoate	13
111	Ethyl Hexadecanoate	28
112	Dihydroactinidiolide	28
113	Farnesyl acetone	28

## Sheet: Table S3
Table. S3 Relative contents (µg/kg FW) of each type of compound class in 28 Breeding lines
Code	Esters	Name of the compound	BL-1	BL-4	BL-6	BL-7	BL-8	BL-9	BL-11	BL-12	BL-14	BL-15	BL-17	BL-18	BL-19	BL-20	BL-21	BL-22	BL-24	BL-25	BL-26	BL-28	BL-30	BL-33	BL-34	BL-35	BL-36	BL-40	BL-43	BL-100(10)	Average
6	E1	Ethyl hexanoate	0	0	0	0	0	0	27.7401	47.7324	0	44.5731	0	0	0	73.9961	0	0	15.7686	0	548.933	182.545	71.606	28.1913	0	42.9588	0	0	33.0482	0	39.8961
9	E2	Hexyl acetate	0	0	0	0	0	0	11.2501	0	0	0	39.1039	182.392	0	0	0	0	0	0	0	7.43945	0	9.79021	0	0	0	0	0	17.8296	9.56447
14	E3	(4E)-4-Hexenyl acetate	0	0	0	0	0	0	0	0	0	0	91.582	182.772	0	0	0	0	0	0	13.1347	0	0	0	0	0	0	0	0	0	10.2675
24	E4	Ethyl caprylate	6.25756	0	22.9379	20.705	0	0	9.03162	7.38933	0	60.5296	0	6.90035	0	95.4266	49.6002	0	27.5443	0	66.8656	4.88411	82.664	21.5491	29.03	24.424	0	6.75911	12.787	0	19.8316
31	E5	Ethyl 2,4-hexadienoate	0	0	0	0	0	0	0	0	0	0	0	0	0	0	2.85132	0	0	0	27.8543	10.2058	0	0	0	0	0	0	0	0	1.46112
33	E6	Methyl nonanoate	0	0	0	0	0	0	0	0	0	0	0	0	0	15.3884	0	0	0	0	0	0	0	0	0	0	0	0	0	0	0.549587
37	E7	Ethyl nonanoate	0	0	0	0	26.4939	0	0	0	0	0	0	0	0	0	0	0	0	25.8508	0	0	0	0	0	0	0	0	0	0	1.86945
49	E8	Octyl-2-methylbutanoate	0	0	0	0	0	0	0	0	0	7.37375	0	0	0	6.82517	0	0	3.81671	0	0	0	16.3446	0	0	0	0	0	0	0	1.22715
52	E9	Ethyl decanoate	0	0	0	0	0	0	0	0	0	0	0	0	0	0	0	0	0	0	0	45.7446	0	0	0	33.0758	0	0	0	0	2.81502
56	E10	Ethyl benzoate	0	0	261.601	0	0	0	0	0	0	210.604	0	0	0	397.408	540.307	0	288.953	0	393.667	607.173	0	0	0	0	0	0	0	0	96.4183
71	E11	Ethyl phenylacetate	0	0	0	0	0	0	0	0	0	0	0	0	0	0	37.3449	0	0	0	79.3243	52.6013	0	0	0	0	0	0	0	0	6.04537
76	E12	Ethyl dodecanoate	0	0	0	0	0	0	0	0	0	0	0	0	0	0	0	0	0	0	0	10.1133	0	0	0	0	0	0	0	0	0.361189
108	E13	Methyl hexadecanoate	105.788	0	40.8076	0	32.4614	97.7158	50.401	0	0	0	0	30.8183	0	104.826	0	0	0	0	58.1023	0	45.2364	0	0	0	0	0	125.98	0	24.7192
110	E14	Methyl 9-Hexadecanoate	201.59	0	119.544	10.6381	11.3475	34.1085	25.5174	0	16.9022	0	0	0	0	72.4548	0	0	0	5.99261	0	0	34.5419	0	275.216	0	0	16.1853	269.497	0	39.0548
111	E15	Ethyl Hexadecanoate	43.4528	51.3964	37.8985	88.4861	40.7897	135.433	113.552	57.3545	43.6036	13.7559	22.9892	39.7761	91.2514	101.146	50.0198	22.7434	26.2498	47.1921	39.9617	30.6486	55.4144	47.8289	76.1305	60.5928	137.588	106.728	299.478	23.2995	68.0272
		Total	357.088	51.3964	482.789	119.829	111.093	267.257	237.492	112.476	60.5058	336.836	153.675	442.659	91.2514	867.472	680.123	22.7434	362.333	79.0355	1227.84	951.355	305.807	107.36	380.377	161.051	137.588	129.673	740.79	41.1291
		Total %	0.0481903	0.00538653	0.0540859	0.0134556	0.0179174	0.0235688	0.0322011	0.0110245	0.0112591	0.0481258	0.0193362	0.0506105	0.0120241	0.0884846	0.099519	0.005762	0.0614598	0.0134962	0.0910487	0.112345	0.0218855	0.0178053	0.0316358	0.0172699	0.0189077	0.0184518	0.106637	0.00744915
	Aldehydes
4	AL-1	(E)-2-Hexenal	0	0	0	0	30.4275	0	5.65517	0	0	0	0	0	0	0	0	0	0	0	151.663	0	5.94715	0	0	11.2593	0	0	0	0	7.31973
10	AL-2	Octanal	153.407	155.838	104.215	43.6481	8.53974	84.7293	43.9039	26.3086	18.8502	104.498	37.7462	44.6854	19.3441	54.0174	28.4312	0	47.5701	0	73.9896	221.557	320.98	236.773	30.2879	75.6832	96.5218	47.8553	0	9.94486	74.6187
12	AL-3	2,6-Dimethyl-5-heptenal	0	0	0	0	0	5.02219	2.18243	2.28513	0	0	0	3.07263	2.78024	3.50071	0	0	0	0	0	0	0	0	1.78781	1.69787	0	0	0	0	0.797465
13	AL-4	(Z)-2-Heptenal	0	0	13.9596	10.771	0	7.86655	7.13894	0	0	0	0	0	0	0	0	0	0	7.50512	0	0	24.3447	0	0	0	0	0	0	0	2.55664
15	AL-5	2-Ethyl-2-hexenal	109.373	46.5801	0	0	0	85.3585	18.5924	24.4482	0	0	8.2755	8.85558	13.1553	0	0	0	9.22844	0	23.4234	0	75.6754	52.0258	12.8462	0	0	0	333.965	0	29.3501
20	AL-6	Nonanal	90.3364	30.7902	60.5636	86.4965	76.615	48.8562	74.7366	43.2721	59.4722	108.332	145.172	34.7384	24.5503	84.1868	151.761	44.7428	34.412	40.3367	0	0	69.5842	108.959	162.94	43.5448	150.831	0	37.8138	29.4005	65.8016
21	AL-7	(2E,4E)-Hexadienal	0	0	0	0	0	34.9437	0	0	0	0	0	0	0	0	0	0	0	0	0	0	41.4745	0	0	0	0	0	0	0	2.72922
22	AL-8	(E)-2-Octenal	48.5062	61.6813	20.6972	15.7872	7.72922	54.0036	14.183	29.7644	17.2763	10.4936	13.9772	14.3783	22.194	9.49361	21.837	3.45179	8.63675	7.45176	24.6093	34.5976	74.3972	24.5128	19.495	18.8839	12.0219	10.4034	94.9135	14.7867	25.363
23	AL-9	(E)-4-Nonenal	0	0	0	0	0	0	0	0	0	0	0	0	0	0	0	0	0	9.5427	0	0	0	0	0	0	0	0	0	0	0.340811
27	AL-10	(E)-6-Nonenal	30.8337	14.5644	35.6649	34.2556	48.7358	24.5865	74.6475	32.7213	40.3801	40.0287	33.1347	26.5567	0	11.0806	13.7393	35.3401	0	17.0313	33.6875	56.1787	6.51737	27.6491	74.4509	67.2825	62.8183	132.62	0	54.9166	36.7651
30	AL-11	Citronellal	9.16056	9.77763	7.43713	8.0356	7.87125	9.17216	7.57583	9.12968	5.2188	6.5324	12.7384	8.67388	9.67101	7.63739	10.6208	7.80461	6.75473	4.78239	6.94048	4.05689	4.49379	8.02626	9.25609	5.09736	7.72053	0	0	29.9534	8.00496
32	AL-12	(E,E)-2,4-Heptadienal	21.0785	14.3846	4.70511	19.3094	28.0161	41.886	35.0138	9.18307	41.4522	8.56812	24.6877	20.1544	98.5671	10.7361	28.4996	0	4.38221	6.38621	18.5358	0	60.4998	11.9195	19.0601	28.7229	16.3902	15.7937	7.25513	158.441	26.9153
34	AL-13	Decanal	35.7749	40.3545	33.1439	34.3095	40.9943	35.9204	45.0715	38.1677	46.4898	62.4489	45.7841	41.9177	31.8937	47.9428	48.6267	41.4993	40.126	39.3239	36.4685	28.7292	55.0597	35.6314	33.8913	31.5291	30.2083	22.4512	32.2108	23.8172	38.5638
35	AL-14	Benzaldehyde	1848.73	4221.93	2558.16	2648.66	850.722	2660.69	1113.3	4795.74	408.48	807.065	2836.06	2617.3	1394.56	1628.1	921.256	376.32	966.661	632.639	2442.35	1237.51	865.961	889.48	1727.81	1767.57	185.341	291.401	938.145	134.349	1563.08
36	AL-15	(E)-2-Nonenal	273.089	331.649	363.458	413.278	298.969	796.555	228.207	297.368	268.301	292.859	245.396	246.547	433.301	311.55	248.402	263.839	141.9	318.73	139.383	120.333	994.377	130.141	1039.43	236.662	60.0923	100.067	238.526	106.504	319.247
43	AL-16	(E,Z)-2,6-Nonadienal	242.282	170.574	203.158	405.035	533.55	561.764	344.99	205.045	240.592	183.839	124.957	142.183	363.752	255.036	258.606	423.816	71.5149	402.199	208.099	161.611	340.613	206.684	2028.31	448.301	576.785	447.475	204.703	31.887	349.549
48	AL-17	β-Cyclocitral	79.4999	249.282	92.9029	165.463	105.181	308.209	158.109	168.784	202.277	241.095	148.907	147.333	252.228	199.644	213.032	114.796	246.083	132.295	202.641	133.567	151.214	78.6474	99.7788	199.873	166.016	149.651	61.3106	119.843	163.845
51	AL-18	Phenylacetaldehyde	41.0542	29.2137	47.846	41.927	45.9072	27.4781	45.5494	60.416	69.2444	11.3958	52.1339	113.678	22.0445	42.8187	38.2324	17.0287	34.3235	35.3403	121.985	79.6349	16.0254	38.2861	18.0211	94.242	18.5006	42.2267	59.5316	92.2612	48.4409
61	AL-19	Dodecanal	42.3553	51.9897	40.9203	61.9956	51.0756	89.8458	74.2756	60.3726	35.3871	43.4701	60.5689	54.8546	93.146	61.94	50.014	35.591	48.3249	50.6488	35.7805	32.0535	39.2129	50.0782	55.9486	43.1121	54.2304	18.4541	72.6941	38.8299	51.6846
63	AL-20	Citral	8.71125	14.2566	13.174	9.78255	8.98377	5.90191	10.5607	7.09275	11.1009	15.0014	6.61538	5.63405	9.29485	24.9523	6.75001	5.02395	7.27581	4.4408	33.2131	0	9.95923	4.72223	8.41949	11.277	7.36584	11.3049	8.14726	0	9.60579
69	AL-21	3-Phenylpropanal	0	13.8768	0	0	0	6.72824	15.3113	40.4144	0	0	0	4.28563	0	23.7037	0	0	8.24591	0	62.8454	18.2616	0	0	0	19.5108	0	0	22.8783	0	8.43079
74	AL-22	(E,E)-2,4-Decadienal	0	0	0	0	0	0	5.85288	0	0	0	0	8.3235	0	0	0	0	0	0	0	0	40.4566	0	0	0	0	0	0	0	1.95118
85	AL-23	Tetradecanal	13.4885	29.3844	39.0204	75.8938	51.4995	46.6783	51.3609	45.3973	51.9468	83.4705	122.043	59.4421	59.3518	49.045	61.7077	17.8051	53.1013	43.7124	17.905	38.9749	50.6403	83.3924	75.9297	31.9746	75.4888	22.986	26.745	48.9719	50.9771
87	AL-24	2-Phenyl-2-butenal	79.2527	175.145	396.631	0	270.62	63.1441	37.0431	96.3503	0	31.5339	0	131.055	0	549.664	0	172.141	211.331	330.221	204.874	60.7252	77.9088	0	229.883	315.586	0	15.0888	177.964	0	129.506
91	AL-25	3-Phenyl-2-butenal	77.6401	0	29.9469	28.6517	0	0	24.2783	0	0	0	0	0	0	89.4862	0	0	0	44.2219	0	0	32.0398	0	125.496	0	0	0	0	0	16.1343
94	AL-26	α-Methylcinnamaldehyde	0	0	0	0	0	0	0	0	0	0	0	0	0	26.868	0	0	0	0	0	0	0	0	0	0	0	0	0	0	0.95957
96	AL-27	Cinnamaldehyde	159.876	305.083	139.647	59.249	18.053	69.2424	16.9972	175.418	27.6731	50.2497	53.677	42.7398	20.091	62.2614	15.7202	0	33.8702	6.40241	84.0611	170.937	161.96	38.0783	38.406	29.7828	24.0396	36.4798	120.11	9.52449	70.3439
		Total	3364.45	5966.35	4205.25	4162.55	2483.49	5068.58	2454.53	6167.67	1544.14	2100.88	3971.88	3776.41	2869.93	3553.67	2117.23	1559.2	1973.74	2133.21	3922.46	2398.73	3519.34	2025.01	5811.45	3481.59	1544.37	1364.26	2436.91	903.431
		Total %	0.454045	0.625296	0.471106	0.46741	0.400545	0.446987	0.332805	0.604532	0.287339	0.300166	0.499763	0.431769	0.378167	0.362484	0.309804	0.395021	0.334791	0.36427	0.290864	0.283264	0.251866	0.335842	0.483337	0.373338	0.212232	0.194127	0.350796	0.163626
	Alcohols
3	OH-1	2-Methyl-1-butanol	110.94	109.914	50.0346	82.3351	21.6611	59.8236	163.383	102.726	129.794	103.865	127.417	106.459	93.1948	72.369	126.292	0	37.6882	20.6284	0	131.35	222.361	70.5082	33.6009	144.046	186.291	192.965	64.9859	16.5602	92.1855
8	OH-2	1-Pentanol	0	0	0	0	0	0	0	0	0	0	0	0	0	0	0	0	0	0	0	0	0	0	0	0	0	6.2467	0	0	0.223096
17	OH-3	1-Hexanol	0	0	0	0	0	0	65.8448	7.62186	0	12.3898	0	0	0	0	0	0	0	0	21.88	0	365.471	212.901	0	0	174.267	75.7594	0	30.9481	34.5387
19	OH-4	(Z)-3-Hexen-1-ol	0	0	83.9205	0	0	100.007	186.195	59.374	0	0	0	300.35	0	83.4123	0	0	0	0	366.446	96.59	567.546	0	63.6576	204.727	0	136.219	0	0	80.3016
25	OH-5	3,7-Dimethyloctan-3-ol	10.8636	0	21.8261	0	0	0	0	0	0	0	0	0	0	17.2383	0	0	0	0	22.5408	0	0	0	0	0	0	0	6.07753	0	2.80522
28	OH-6	1-Octen-3-ol	45.2023	17.6156	84.652	62.014	26.6788	53.5568	43.8136	3.33584	231.059	13.2236	29.3557	29.2106	48.7777	38.3259	102.722	0	4.26128	3.47533	78.9023	68.6438	39.7446	24.6152	17.8558	55.2397	114.506	54.7512	0	13.4979	46.6084
38	OH-7	2,3-Butanediol	0	0	0	0	0	0	0	0	0	0	0	0	0	0	0	0	0	0	0	17.2757	0	0	0	0	0	0	0	0	0.616989
39	OH-8	Linalool	0	0	0	0	0	0	2.65631	0	0	0	0	0	0	4.66141	0	1.50109	0	1.79945	4.35359	0	2.25898	0	0	0	0	4.25926	3.00266	0	0.874741
40	OH-9	1-Octanol	0	0	21.7622	5.37919	0	0	24.8526	0	0	0	0	0	0	0	0	0	0	0	0	0	436.898	468.009	0	0	55.273	57.9154	0	39.7248	39.6362
44	OH-10	3-Octen-1-ol	23.7731	19.0495	52.023	29.2903	0	11.4194	45.8554	75.5864	0	52.8291	7.3575	31.5819	3.4419	86.7498	44.2701	0	33.2549	0	199.159	71.4544	453.784	125.868	19.351	108.296	68.0631	40.674	0	0	57.2547
46	OH-11	Terpinen-4-ol	0	0	0	0	0	0	0	0	0	0	0	0	0	12.9844	0	0	0	0	0	0	0	0	0	0	0	0	0	0	0.463728
47	OH-12	Isopulegol	0	0	14.5114	0	0	0	0	0	0	0	0	0	0	6.87854	0	0	0	0	0	0	0	0	0	0	0	0	0	0	0.763927
53	OH-13	4-Methyl-5-decanol	104.136	18.6924	19.839	0	0	0	77.6359	79.5215	0	0	0	12.3132	0	16.4428	0	0	0	0	33.514	45.081	0	0	0	26.4504	0	27.9571	101.92	0	20.1251
54	OH-14	Isopinocarveol	0	0	0	0	0	0	4.86501	6.01161	0	0	0	0	0	0	0	0	0	0	0	0	0	0	0	0	0	0	0	0	0.388451
57	OH-15	1-Nonanol	0	0	19.5747	0	0	0	0	0	0	0	0	0	0	31.3432	0	0	0	0	0	0	0	0	0	0	0	32.8361	0	0	2.99122
58	OH-16	cis-Verbenol	0	0	0	0	0	0	3.36554	5.04142	0	5.81442	0	2.22983	0	0	0	0	3.3057	2.36425	11.1787	4.60402	0	0	0	4.36149	0	0	0	0	1.50948
59	OH-17	(Z)-3-Nonenol	35.0417	29.1947	126.333	378.702	429.448	356.172	146.116	47.247	140.565	210.888	127.937	127.165	21.5615	66.3	319.62	232.52	99.4445	188.929	45.504	31.1116	113.609	46.4905	514.189	187.082	124.487	147.533	13.0197	145.118	158.976
60	OH-18	α-Terpineol	186.254	168.967	256.047	262.836	192.944	226.898	156.716	157.603	194.205	245.51	137.301	145.217	253.408	217.247	233.264	184.382	191.928	206.34	137.92	193.839	314.735	147.193	225.273	170.783	196.033	176.491	129.042	147.933	194.868
67	OH-19	(E,Z)-3,6-nonadien-1-ol	23.9474	0	63.0257	146.304	346.064	8.17955	148.166	0	154.358	138.098	161.613	198.348	0	17.0766	188	47.5232	26.6349	80.8903	46.552	55.2112	46.7217	56.8153	210.571	84.3105	416.923	412.108	21.1043	269.57	120.29
68	OH-20	1-Decanol	21.4286	0	29.9568	0	0	0	0	0	3.22911	0	6.533	0	0	0	0	8.67604	0	6.5676	0	0	77.7913	27.8121	0	0	34.603	25.4535	0	62.0857	10.862
72	OH-21	3-Decen-1-ol	15.2521	40.3653	222.548	89.0416	0	13.9175	11.6184	197.208	0	86.9382	59.9952	51.0571	6.45826	72.6783	25.0783	2.84926	49.1196	0	85.6543	45.4319	1070.61	395.377	19.9925	144.685	157.527	66.595	10.8804	0	105.031
75	OH-22	Carveol	37.2297	56.9754	28.6756	44.8654	33.4824	55.1877	42.7522	40.3251	51.1265	44.1002	31.5965	31.9853	55.1547	51.9522	54.5001	35.3693	45.9382	36.9979	24.9419	26.0408	37.4626	37.5426	33.9653	34.204	31.8833	42.3129	17.2717	31.0617	39.1036
82	OH-23	Benzyl Alcohol	567.709	114.411	528.561	692.527	233.075	144.934	288.941	142.865	274.256	551.519	567.314	489.521	222.302	764.828	533.001	13.7468	270.493	167.663	1067.05	992.155	868.188	612.537	352.746	392.938	879.97	964.292	446.702	836.665	499.318
84	OH-24	2-Phenylethanol	42.439	0	121.717	46.0376	57.1716	0	61.9968	0	146.437	112.646	114.682	238.747	8.33634	48.654	39.4532	0	60.6822	56.8547	55.0463	83.6437	207.697	55.2623	29.4207	32.2898	171.284	143.339	102.412	132.749	77.4642
90	OH-25	β-Ionol	21.9036	0	22.6288	11.4811	0	0	59.5358	52.7715	20.4481	7.50053	17.8904	22.3061	13.765	11.1073	18.0382	1.36862	9.0014	4.3024	62.1495	29.4808	49.5597	20.4315	14.5732	26.5372	26.5432	26.5603	43.0921	30.8431	22.2793
92	OH-26	1-Dodecanol	23.4731	20.4425	30.237	25.1382	29.4327	39.4985	50.5489	0	31.685	22.6222	17.0989	29.5735	54.8672	21.7581	24.7436	43.3119	37.0936	28.164	13.4598	52.5535	32.6929	97.6513	25.1574	20.5253	133.893	67.036	34.9431	31.67	37.1168
97	OH-27	3-Phenylpropanol	443.599	135.186	411.937	164.011	46.809	143.954	103.044	117.888	44.8628	191.478	109.78	45.5403	111.196	361.08	70.1634	4.59306	290.91	29.8391	1124.71	528.915	1823.52	157.597	82.1007	297.341	157.685	259.955	287.848	64.6753	271.793
99	OH-28	Globulol	0	13.9375	0	0	14.3346	8.52869	10.5822	12.8689	0	9.25005	0	12.0615	0	0	0	12.426	12.0787	12.0268	12.7719	14.3805	0	0	0	11.4266	0	10.0428	0	0	5.95417
100	OH-29	Elemol	98.7095	105.231	96.1726	120.005	92.0547	86.2098	89.7143	100.855	86.3952	67.0721	82.2233	76.2452	101.848	91.279	90.5343	97.5298	113.299	103.556	88.2328	102.704	101.939	103.853	100.439	99.7708	99.3866	103.995	82.2046	61.9482	94.4074
101	OH-30	Cedrenol	0	0	0	0	0	0	0	0	0	0	0	0	0	0	0	0	16.1685	29.7565	0	6.64488	0	0	0	0	0	7.81983	0	0	2.15678
103	OH-31	Eugenol	0	0	0	0	21.7725	0	12.4604	0	0	0	0	0	0	0	0	0	0	0	0	0	0	0	0	0	0	0	0	0	1.22261
104	OH-32	T-Cadinol	0	0	0	0	23.7345	0	0	0	0	0	0	0	0	35.5856	0	0	13.4017	0	0	0	57.1042	0	0	20.6557	0	0	0	0	5.37435
106	OH-33	1-Tetradecanol	0	61.1636	0	0	240.431	65.4004	78.2913	30.6819	0	0	0	185.606	0	34.2658	0	98.8229	75.5618	41.2867	0	319.764	0	0	0	93.2063	0	283.97	0	0	57.4447
107	OH-34	δ-Cadinol	17.2189	22.844	17.6385	23.7051	17.1663	29.6946	16.4538	19.4831	17.4632	18.6861	18.5789	15.5322	21.5787	17.3658	17.9882	17.9399	20.956	31.8524	17.8628	17.3771	18.2327	16.9979	20.8327	20.171	19.3406	19.0918	22.9703	19.4417	19.8023
109	OH-35	α-Cadinol	38.0288	58.6241	40.9321	55.3296	43.0299	0	41.7761	55.4376	0	0	43.0623	37.0872	48.723	61.3042	48.646	0	61.3906	40.8261	47.1214	38.657	73.2809	54.539	46.8451	67.2969	38.8615	53.7238	32.2805	44.2397	41.823
		Total	1867.15	992.614	2364.55	2239	1869.29	1403.38	1937.18	1314.45	1525.88	1894.43	1659.74	2188.14	1064.61	2242.89	1936.31	802.56	1472.61	1094.12	3566.96	2972.91	6981.21	2732	1810.57	2246.34	3086.82	3439.9	1419.76	1978.73
		Total %	0.251978	0.10403	0.264896	0.251416	0.301485	0.123761	0.262658	0.128838	0.283942	0.270669	0.208837	0.250177	0.140283	0.228781	0.283331	0.203327	0.249788	0.186834	0.264502	0.351069	0.499619	0.453095	0.150585	0.24088	0.4242	0.489482	0.204375	0.35838
	Ketones
11	K-1	3-Hydroxybutan-2-one	0	0	0	0	0	0	0	0	0	0	0	0	0	17.9871	0	0	0	0	0	0	0	0	0	0	0	0	429.213	0	15.9714
16	K-2	6-Methyl-5-hepten-2-one	30.8933	39.7218	13.832	24.1259	13.4496	33.6497	25.3258	30.4783	22.4352	26.8955	11.3509	12.1188	20.5561	14.2388	15.3383	5.64774	14.7951	13.0178	43.1112	23.3606	27.6831	7.51225	13.8766	18.7888	14.473	17.5723	0	12.2877	19.5192
41	K-3	3,5-Octadien-2-one	0	0	0	0	12.6467	23.1135	15.6927	0	0	0	0	13.1836	0	0	0	0	0	0	0	0	113.593	0	0	10.8249	0	0	0	0	6.75195
73	K-4	1-Phenyl-1,2-propanedione	0	0	7.94488	0	0	31.6002	0	9.48656	0	0	0	0	0	11.8169	0	0	0	0	0	0	0	0	155.533	0	0	0	14.6557	0	8.25134
77	K-5	α-Isomethyl-ionone	10.5001	0	27.2174	0	0	0	0	0	0	0	0	0	0	25.7516	0	0	0	0	0	0	0	0	16.404	0	0	0	12.4374	0	3.2968
78	K-6	α-Ionone	0	13.092	11.4492	14.2422	0	22.8384	9.35804	7.33457	7.57806	9.26133	5.7047	6.79895	14.1838	10.0595	6.88956	0	7.85695	7.38031	16.763	0	11.8404	0	4.76955	9.09414	11.8891	6.04413	0	0	7.65814
80	K-7	Neryl acetone	0	0	0	1002.33	0	0	0	0	824.948	0	963.184	0	1700.85	0	684.141	0	0	807.121	0	0	0	346.588	1653.43	0	1216.71	0	0	1488.91	381.722
81	K-8	Geranylacetone	750.186	757.855	489.964	0	810.823	1690.12	1312.46	1346.84	0	1374	0	1007.13	0	1223.77	0	697.035	836.816	831.698	3152.62	708.552	1191.69	229.971	822.117	1583.12	0	940.081	825.951	0	806.529
88	K-9	β-Ionone	432.077	978.547	443.051	721.433	490.834	1568.57	636.471	647.481	741.581	672.662	631.44	704.806	1150.15	598.708	733.55	444.46	662.484	460.691	756.456	341.784	699.749	198.536	531.422	858.628	641.82	604.127	361.197	547.931	652.166
93	K-10	β-Ionone epoxide	109.497	405.114	107.01	267.483	169.01	673.584	215.494	243.064	315.155	246.073	200.71	217.61	335.55	309.339	281.656	137.815	249.917	186.078	256.668	126.71	216.124	103.381	147.831	289.226	214.229	214.238	81.4255	164.151	231.577
95	K-11	γ-Nonalactone	0	0	0	0	0	0	0	0	0	0	0	0	0	0	0	0	0	0	0	0	0	0	141.254	0	0	0	0	0	5.04477
102	K-12	γ-Decalactone	0	7.80763	28.528	0	0	0	9.17978	20.9568	0	38.0687	0	0	0	42.2907	0	60.4854	36.1602	7.95522	92.654	83.8759	236.548	0	0	27.6731	0	0	14.1213	0	25.2251
112	K-13	Dihydroactinidiolide	77.999	142.145	81.8848	118.411	72.7788	342.766	124.08	123.155	163.599	110.23	89.4135	99.6139	136.252	99.6844	113.82	45.8881	109.765	81.7854	109.394	72.0332	86.6976	62.6119	85.3215	97.9362	111.505	92.8652	109.542	80.8437	108.644
113	K-14	Farnesyl acetone	19.4013	28.2221	24.6133	33.1957	42.6545	77.5449	56.4852	40.625	17.89	28.7149	25.6915	28.5825	54.5257	44.5964	18.8819	49.7831	20.8018	21.0581	156.167	26.8737	82.6732	28	56.4837	55.7649	42.7423	29.1419	61.4055	115.182	45.9894
		Total	1430.55	2372.51	1235.5	2181.22	1612.2	4463.78	2404.55	2469.43	2093.19	2505.9	1927.49	2089.84	3412.07	2398.25	1854.28	1441.11	1938.6	2416.78	4583.84	1383.19	2666.6	976.6	3628.44	2951.05	2253.37	1904.07	1909.95	2409.31
		Total %	0.193058	0.248647	0.13841	0.244929	0.26002	0.393651	0.326027	0.242044	0.389507	0.358033	0.242527	0.238938	0.449605	0.244628	0.271327	0.365104	0.328829	0.412694	0.339907	0.16334	0.190839	0.161967	0.301777	0.316447	0.309664	0.27094	0.274939	0.436364
	Acids
29	AC-1	Acetic acid	63.0947	0	0	0	0	0	84.3434	0	0	0	0	0	0	0	0	0	0	0	0	0	119.121	0	0	41.6419	0	0	194.668	0	17.9596
79	AC-2	Hexanoic acid	0	0	0	0	0	0	0	0	0	0	0	7.09761	0	0	0	0	0	0	0	0	51.8704	0	0	0	0	0	0	0	2.106
98	AC-3	Octanoic acid	59.228	0	165.722	7.01651	0	0	22.6011	14.1218	0	0	0	20.6269	0	33.2552	0	0	0	0	17.3605	20.397	126.596	0	7.08981	27.9865	0	10.9818	58.2765	0	21.1164
105	AC-4	Nonanoic acid	87.615	0	277.778	9.5919	22.1277	0	0	0	10.0369	0	10.5981	13.8407	5.09973	349.876	10.6091	0	0	0	6.22171	6.41869	0	42.817	69.5298	42.4755	8.95944	17.7078	104.762	31.9467	40.2861
		Total	209.938	0	443.499	16.6084	22.1277	0	106.945	14.1218	10.0369	0	10.5981	41.5653	5.09973	383.131	10.6091	0	0	0	23.5822	26.8157	297.588	42.817	76.6197	112.104	8.95944	28.6896	357.706	31.9467
		Total %	0.0283319	0	0.0496843	0.00186495	0.00356882	0	0.0145004	0.00138417	0.00186771	0	0.00133351	0.00475229	0.000671986	0.0390805	0.00155238	0	0	0	0.0017487	0.00316665	0.0212972	0.00710109	0.00637244	0.0120211	0.00123123	0.00408239	0.0514921	0.00578606
	Hydrocarbons
1	H-1	D-limonene	24.586	21.9035	21.903	18.1531	9.66348	13.2824	18.6803	15.2005	28.3508	13.9082	30.4089	10.4832	16.6807	57.27	22.5955	32.6002	0	14.048	0	24.1497	0	18.7476	16.9795	17.0888	15.7273	24.3456	0	12.2343	17.8211
2	H-2	Eucalyptol	8.10349	0	16.3615	34.486	6.55362	0	15.2439	0	0	10.1261	0	6.78451	0	23.3281	33.4705	0	13.4158	7.89859	0	33.5057	21.7939	9.66056	0	8.36043	10.9817	15.9773	0	0	9.85899
7	H-3	Trans-α-Ocimene	0	0	0	0	0	0	0	0	0	0	0	0	0	36.2235	0	0	0	0	0	0	0	0	0	0	0	0	0	0	1.2937
45	H-4	Hexadecane	0	0	0	0	0	0	24.1405	0	0	0	0	0	0	22.735	0	0	0	0	64.9557	58.3211	0	0	31.0947	116.325	0	0	0	0	11.3419
55	H-5	β-Cedrene	0	0	0	0	0	0	0	0	0	0	0	0	0	0	0	0	0	0	0	0	0	0	0	3.41187	0	0	0	0	0.121852
64	H-6	1,4-Dimethoxybenzene	0	0	0	0	0	0	0	0	0	0	0	0	0	0	0	0	0	6.03871	0	0	0	0	0	0	0	0	0	0	0.215668
65	H-7	α-Farnesene	0	25.5604	14.9089	0	12.9242	0	0	0	0	0	0	15.5161	0	0	0	0	0	19.5617	0	0	0	0	0	0	0	14.1714	0	0	3.66581
66	H-8	δ-Cadinene	0	0	0	0	4.59033	0	0	0	0	0	0	15.7702	0	0	0	0	0	0	0	0	15.8062	0	0	4.56958	0	0	0	0	1.45487
83	H-9	α-Calacorene	12.8194	13.2284	18.1844	11.3323	10.1935	8.7858	7.53044	16.2926	12.4371	22.3517	10.0455	9.60297	10.885	21.5678	15.4687	20.5098	18.3356	9.03821	13.4072	28.8527	26.8352	24.6865	10.3986	14.688	132.188	7.44593	18.0132	49.3183	20.5158
89	H-10	Benzothiazole	16.9993	51.4625	20.8089	28.3582	15.5946	33.4393	32.1333	20.3218	32.1933	19.02	46.2414	22.4088	27.1275	24.8184	30.5261	14.762	13.5242	24.4332	24.1221	31.6689	32.6794	32.3227	21.4906	41.9423	16.9276	17.8681	23.397	16.2204	26.1719
		Total	62.5082	112.155	92.1667	92.3297	59.5197	55.5075	97.7285	51.8149	72.9811	65.406	86.6959	80.5657	54.6932	185.943	102.061	67.872	45.2755	81.0184	102.485	176.498	97.1147	85.4174	79.9633	206.386	175.824	79.8083	41.4103	77.773
		Total %	0.00843571	0.0117542	0.0103253	0.0103677	0.00959953	0.00489509	0.0132508	0.00507869	0.0135806	0.00934496	0.0109085	0.00921133	0.00720687	0.0189667	0.014934	0.0171953	0.00767975	0.0138348	0.00759962	0.0208425	0.00695013	0.0141663	0.00665053	0.0221312	0.0241623	0.0113563	0.00596104	0.014086
	Sulfurs
18	S-1	Dimethyl trisulfide	6.78336	4.24556	3.01582	5.31893	6.79057	8.13816	10.3808	8.25273	4.75034	16.7453	9.09242	13.4805	6.18211	9.93001	8.3629	10.9769	10.783	5.60217	8.09136	9.63375	0	12.6469	18.5917	9.9806	15.9858	10.2109	0	19.3059	9.04566
26	S-2	Ethyl (methylthio)acetate	39.2469	0	31.6007	37.9819	0	0	72.4071	15.9773	0	0	5.52858	0	0	42.9935	45.1472	0	0	0	0	293.873	0	0	117.178	0	0	0	0	0	25.0691
42	S-3	Ethyl-3(methylthio)propionate	0	0	0	0	0	0	0	0	0	34.1366	10.7282	5.84857	14.765	62.4368	17.2957	0	13.0354	0	0	112.046	0	0	0	43.4877	0	0	0	0	11.2064
50	S-4	3-(Methylthio)propyl acetate	0	0	9.2553	0	0	0	0	0	0	0	70.4133	56.3313	0	0	0	0	0	0	0	0	0	0	0	0	0	0	0	19.5828	5.55653
62	S-5	3-(Methylthio)propanol	0	0	0	0	0	0	0	0	0	0	0	0	0	0	0	0	0	0	0	100.648	0	0	0	0	0	0	0	0	3.59457
		Total	46.0303	4.24556	43.8719	43.3008	6.79057	8.13816	82.788	24.23	4.75034	50.882	95.7625	75.6603	20.9471	115.36	70.8058	10.9769	23.8185	5.60217	8.09136	516.202	0	12.6469	135.77	53.4683	15.9858	10.2109	0	38.8887
		Total %	0.00621195	0.000444951	0.00491488	0.00486223	0.00109521	0.000717686	0.011225	0.00237493	0.000883959	0.00726981	0.0120493	0.00865048	0.00276018	0.0117671	0.0103607	0.00278097	0.00404015	0.000956635	0.000600002	0.0609579	0	0.00209746	0.011292	0.00573351	0.00219682	0.00145296	0	0.00704338
	Others
70	O-1	Methoxy-phenyl-oxime	72.2343	42.3771	58.7151	50.7103	35.7675	44.4337	54.0728	48.2057	62.4516	44.7343	41.6905	40.7583	70.4411	56.9396	62.678	42.6661	79.066	46.3478	50.2959	42.4766	21.7048	47.7901	57.3566	84.6569	53.891	71.0325	40.2943	40.1112	52.2821
86	O-2	Benzeneacetonitrile	0	0	0	0	0	0	0	0	0	0	0	0	0	0	0	0	0	0	0	0	0	0	27.6541	28.921	0	0	0	0	2.02054
5	O-3	2-Pentylfuran	0	0	0	0	0	28.3565	0	0	0	0	0	10.7749	0	0	0	0	0	0	0	0	83.7024	0	15.3959	0	0	0	0	0	4.93677
		Total	72.2343	42.3771	58.7151	50.7103	35.7675	72.7901	54.0728	48.2057	62.4516	44.7343	41.6905	51.5333	70.4411	56.9396	62.678	42.6661	79.066	46.3478	50.2959	42.4766	105.407	47.7901	100.407	113.578	53.891	71.0325	40.2943	40.1112
		Total %	0.00974829	0.00444128	0.00657773	0.00569423	0.00576869	0.0064192	0.00733161	0.00472493	0.0116212	0.00639145	0.00524572	0.00589196	0.00928195	0.005808	0.00917136	0.0108094	0.0134114	0.00791442	0.00372961	0.00501603	0.00754359	0.00792586	0.0083508	0.0121792	0.00740586	0.0101076	0.0058004	0.00726478

## Sheet: Table S4
Table. S4 Total content (µg/kg) of each type of volatiles in 28 melon breeding lines
Breeding lines	Esters	Aldehydes	Alcohols	Ketones	Acids	Hydrocarbons	Sulfurs	Others
BL-1	357.088	3364.45	1867.15	1430.55	209.938	62.5082	46.0303	72.2343
BL-4	51.3964	5966.35	992.614	2372.51	0	112.155	4.24556	42.3771
BL-6	482.789	4205.25	2364.55	1235.5	443.499	92.1667	43.8719	58.7151
BL-7	119.829	4162.55	2239	2181.22	16.6084	92.3297	43.3008	50.7103
BL-8	111.093	2483.49	1869.29	1612.2	22.1277	59.5197	6.79057	35.7675
BL-9	267.257	5068.58	1403.38	4463.78	0	55.5075	8.13816	72.7901
BL-11	237.492	2454.53	1937.18	2404.55	106.945	97.7285	82.788	54.0728
BL-12	112.476	6167.67	1314.45	2469.43	14.1218	51.8149	24.23	48.2057
BL-14	60.5058	1544.14	1525.88	2093.19	10.0369	72.9811	4.75034	62.4516
BL-15	336.836	2100.88	1894.43	2505.9	0	65.406	50.882	44.7343
BL-17	153.675	3971.88	1659.74	1927.49	10.5981	86.6959	95.7625	41.6905
BL-18	442.659	3776.41	2188.14	2089.84	41.5653	80.5657	75.6603	51.5333
BL-19	91.2514	2869.93	1064.61	3412.07	5.09973	54.6932	20.9471	70.4411
BL-20	867.472	3553.67	2242.89	2398.25	383.131	185.943	115.36	56.9396
BL-21	680.123	2117.23	1936.31	1854.28	10.6091	102.061	70.8058	62.678
BL-22	22.7434	1559.2	802.56	1441.11	0	67.872	10.9769	42.6661
BL-24	362.333	1973.74	1472.61	1938.6	0	45.2755	23.8185	79.066
BL-25	79.0355	2133.21	1094.12	2416.78	0	81.0184	5.60217	46.3478
BL-26	1227.84	3922.46	3566.96	4583.84	23.5822	102.485	8.09136	50.2959
BL-28	951.355	2398.73	2972.91	1383.19	26.8157	176.498	516.202	42.4766
BL-30	305.807	3519.34	6981.21	2666.6	297.588	97.1147	0	105.407
BL-33	107.36	2025.01	2732	976.6	42.817	85.4174	12.6469	47.7901
BL-34	380.377	5811.45	1810.57	3628.44	76.6197	79.9633	135.77	100.407
BL-35	161.051	3481.59	2246.34	2951.05	112.104	206.386	53.4683	113.578
BL-36	137.588	1544.37	3086.82	2253.37	8.95944	175.824	15.9858	53.891
BL-40	129.673	1364.26	3439.9	1904.07	28.6896	79.8083	10.2109	71.0325
BL-43	740.79	2436.91	1419.76	1909.95	357.706	41.4103	0	40.2943
BL-100(10)	41.1291	903.431	1978.73	2409.31	31.9467	77.773	38.8887	40.1112
Total	9019.03	86880.7	60104.1	64913.6	2281.11	2588.92	1525.22	1658.7

## Sheet: Table S5
Table. S5 Total % of each type of volatiles in 28 melon breeding lines
Breeding lines	Esters	Aldehydes	Alcohols	Ketones	Acids	Hydrocarbons	Sulfurs	Others
BL-1	4.81903	45.4045	25.1978	19.3058	2.83319	0.843571	0.621195	0.974829
BL-4	0.538653	62.5296	10.403	24.8647	0	1.17542	0.0444951	0.444128
BL-6	5.40859	47.1106	26.4896	13.841	4.96843	1.03253	0.491488	0.657773
BL-7	1.34556	46.741	25.1416	24.4929	0.186495	1.03677	0.486223	0.569423
BL-8	1.79174	40.0545	30.1485	26.002	0.356882	0.959953	0.109521	0.576869
BL-9	2.35688	44.6987	12.3761	39.3651	0	0.489509	0.0717686	0.64192
BL-11	3.22011	33.2805	26.2658	32.6027	1.45004	1.32508	1.1225	0.733161
BL-12	1.10245	60.4532	12.8838	24.2044	0.138417	0.507869	0.237493	0.472493
BL-14	1.12591	28.7339	28.3942	38.9507	0.186771	1.35806	0.0883959	1.16212
BL-15	4.81258	30.0166	27.0669	35.8033	0	0.934496	0.726981	0.639145
BL-17	1.93362	49.9763	20.8837	24.2527	0.133351	1.09085	1.20493	0.524572
BL-18	5.06105	43.1769	25.0177	23.8938	0.475229	0.921133	0.865048	0.589196
BL-19	1.20241	37.8167	14.0283	44.9605	0.0671986	0.720687	0.276018	0.928195
BL-20	8.84846	36.2484	22.8781	24.4628	3.90805	1.89667	1.17671	0.5808
BL-21	9.9519	30.9804	28.3331	27.1327	0.155238	1.4934	1.03607	0.917136
BL-22	0.5762	39.5021	20.3327	36.5104	0	1.71953	0.278097	1.08094
BL-24	6.14598	33.4791	24.9788	32.8829	0	0.767975	0.404015	1.34114
BL-25	1.34962	36.427	18.6834	41.2694	0	1.38348	0.0956635	0.791442
BL-26	9.10487	29.0864	26.4502	33.9907	0.17487	0.759962	0.0600002	0.372961
BL-28	11.2345	28.3264	35.1069	16.334	0.316665	2.08425	6.09579	0.501603
BL-30	2.18855	25.1866	49.9619	19.0839	2.12972	0.695013	0	0.754359
BL-33	1.78053	33.5842	45.3095	16.1967	0.710109	1.41663	0.209746	0.792586
BL-34	3.16358	48.3337	15.0585	30.1777	0.637244	0.665053	1.1292	0.83508
BL-35	1.72699	37.3338	24.088	31.6447	1.20211	2.21312	0.573351	1.21792
BL-36	1.89077	21.2232	42.42	30.9664	0.123123	2.41623	0.219682	0.740586
BL-40	1.84518	19.4127	48.9482	27.094	0.408239	1.13563	0.145296	1.01076
BL-43	10.6637	35.0796	20.4375	27.4939	5.14921	0.596104	0	0.58004
BL-100(10)	0.744915	16.3626	35.838	43.6364	0.578606	1.4086	0.704338	0.726478
Total	3.78337	37.1628	26.5401	28.9792	0.9389	1.18027	0.659786	0.75563
